# Supplementary material for: Mobile Health Solutions for Prostate Cancer Diagnostics—A Systematic Review
Source: Clin Pract. 2023 Jul 28;13(4):863–72. doi: 10.3390/clinpract13040078 (PMC10453449; doi:10.3390/clinpract13040078)
Supplement: Supplementary file 1 [file clinpract-13-00078-s001.zip]

Archive with 1 entries (1 files):
- clinpract-2441557-supplementary.pdf
